# Supplementary material for: Aqua­bis­(1-methyl-1H-imidazole-κN 3)bis­(nitrato-κO)copper(II)
Source: Acta Crystallogr Sect E Struct Rep Online. 2010 Nov 24;66(Pt 12):m1628. doi: 10.1107/S1600536810047525 (PMC3011693; doi:10.1107/S1600536810047525)
Supplement: Supplementary file 2 [file e-66-m1628-Isup2.hkl]

# 
# h,k,l, Fc-squared, Fo-squared, sigma(Fo-squared) and status flag 
# 
data_I
_shelx_title ' a in Cc                     New: C2/c' 
_shelx_refln_list_code          4 
_shelx_F_calc_maximum      243.47 
_exptl_crystal_F_000       756.00 
_reflns_d_resolution_high  0.7701 
 
loop_ 
 _symmetry_equiv_pos_as_xyz 
 'x, y, z' 
 '-x, y, -z+1/2' 
 'x+1/2, y+1/2, z' 
 '-x+1/2, y+1/2, -z+1/2' 
 '-x, -y, -z' 
 'x, -y, z-1/2' 
 '-x+1/2, -y+1/2, -z' 
 'x+1/2, -y+1/2, z-1/2' 
 
_cell_length_a    11.8640 
_cell_length_b    12.2420 
_cell_length_c    10.5090 
_cell_angle_alpha  90.000 
_cell_angle_beta   93.980 
_cell_angle_gamma  90.000 
 
_shelx_F_squared_multiplier     1.000 
 
loop_ 
 _refln_index_h 
 _refln_index_k 
 _refln_index_l 
 _refln_F_squared_calc 
 _refln_F_squared_meas 
 _refln_F_squared_sigma 
 _refln_observed_status 
   2   0   0     6271.14     6321.25     29.02 o 
   4   0   0      148.99      104.74      1.90 o 
   6   0   0     1095.51     1129.39     13.16 o 
   8   0   0     1264.35      999.82     47.26 o 
  10   0   0      821.13      816.60     28.42 o 
  12   0   0     2838.14     3028.89     94.62 o 
  14   0   0      427.39      391.28     22.66 o 
   3   1   0    13478.64    13621.92    174.62 o 
   5   1   0      904.70      699.84     15.34 o 
   7   1   0     3334.15     3553.65     47.78 o 
   9   1   0      504.89      515.18     13.84 o 
  11   1   0      760.66      733.68     20.71 o 
  13   1   0      231.15      261.77     15.94 o 
  15   1   0      133.64      119.11     17.84 o 
   0   2   0     8566.55     8825.14     41.05 o 
   2   2   0     3708.89     3783.07    109.00 o 
   4   2   0     1379.18     1413.93     19.16 o 
   6   2   0     5709.62     6032.72    102.09 o 
   8   2   0       18.72       31.19      2.60 o 
  10   2   0       36.08       43.09      7.14 o 
  12   2   0      132.41      132.17      9.85 o 
  14   2   0        0.48       -4.24      6.08 o 
   1   3   0    13313.94    12960.38     68.17 o 
   3   3   0     1226.08     1207.23     11.78 o 
   5   3   0      794.23      737.44     11.94 o 
   7   3   0     2725.65     2866.10     39.99 o 
   9   3   0     1054.01      990.38     18.24 o 
  11   3   0      415.36      408.58     17.07 o 
  13   3   0      416.05      448.08     18.63 o 
  15   3   0      159.56      137.84     12.59 o 
   0   4   0    22672.74    22508.05    201.30 o 
   2   4   0     1892.56     1797.07     15.67 o 
   4   4   0     6937.00     6983.93     59.47 o 
   6   4   0     7658.85     7680.52    136.14 o 
   8   4   0     1136.01     1062.14     14.87 o 
  10   4   0      184.10      183.57      6.01 o 
  12   4   0      689.26      684.54     22.15 o 
  14   4   0      343.41      353.22     17.63 o 
   1   5   0     7227.93     7734.18     79.21 o 
   3   5   0     2106.77     2169.98     31.06 o 
   5   5   0      931.15      880.87     13.78 o 
   7   5   0      942.50     1027.42     14.17 o 
   9   5   0      136.24      138.16      5.87 o 
  11   5   0      304.76      292.13     13.04 o 
  13   5   0      117.71      118.76     10.16 o 
   0   6   0        2.98        6.02      2.08 o 
   2   6   0      255.98      286.75      4.27 o 
   4   6   0      201.82      169.11     31.81 o 
   6   6   0      129.12      150.39      5.52 o 
   8   6   0      320.40      334.69      8.02 o 
  10   6   0       76.36       79.38     10.28 o 
  12   6   0      110.08      129.56     12.21 o 
  14   6   0        3.51       13.97      6.84 o 
   1   7   0     2846.43     3108.40     27.89 o 
   3   7   0     3057.91     2971.39     30.10 o 
   5   7   0     1583.00     1579.48     22.59 o 
   7   7   0      482.68      498.79     12.82 o 
   9   7   0      506.67      526.55     12.52 o 
  11   7   0       33.42       41.11      9.52 o 
  13   7   0      254.42      231.53     13.91 o 
   0   8   0     2096.13     2072.94     28.68 o 
   2   8   0     2915.98     3092.27     31.49 o 
   4   8   0      178.79      180.54      4.82 o 
   6   8   0     1095.46     1054.11     26.27 o 
   8   8   0      461.05      456.19     10.19 o 
  10   8   0      260.87      282.27     10.56 o 
  12   8   0      213.73      211.36     14.02 o 
   1   9   0     1221.95     1264.13     23.78 o 
   3   9   0       21.51       24.33      3.67 o 
   5   9   0       76.97       84.40      6.94 o 
   7   9   0        5.25       10.59      5.41 o 
   9   9   0        0.64        1.73      3.60 o 
  11   9   0      118.31      114.87      8.68 o 
   0  10   0      370.46      413.24     38.34 o 
   2  10   0      477.93      464.38     14.63 o 
   4  10   0       53.92       50.62      3.61 o 
   6  10   0      907.43      875.92     25.32 o 
   8  10   0      235.73      244.36      8.22 o 
  10  10   0       25.65       25.24      4.93 o 
   1  11   0     2950.77     2925.51     57.81 o 
   3  11   0     1005.88     1042.28     25.47 o 
   5  11   0      125.47      151.68      8.13 o 
   7  11   0       46.72       44.72      7.68 o 
   9  11   0      556.61      488.04     25.83 o 
  11  11   0       98.00      102.62     14.96 o 
   0  12   0      810.97      840.44     35.98 o 
   2  12   0     1395.05     1398.31     35.95 o 
   4  12   0       33.53       57.07      7.32 o 
   6  12   0      142.42      133.83      9.69 o 
   8  12   0       92.75       94.76      8.72 o 
  10  12   0       40.53       33.34     15.34 o 
   1  13   0       45.25       56.32      6.56 o 
   3  13   0        9.00        4.30      5.50 o 
   5  13   0       62.55       69.19      8.47 o 
   7  13   0        0.04        0.34      4.83 o 
   0  14   0      382.34      414.02     61.81 o 
   2  14   0      218.47      234.45     14.14 o 
   4  14   0       19.86       32.85      6.68 o 
   6  14   0      162.57      152.06     12.48 o 
   1  15   0      250.87      234.44     15.51 o 
   3  15   0       97.29      108.97     21.80 o 
   5  15   0      248.59      235.94     15.50 o 
 -15   1   1       99.75      137.07     12.43 o 
 -13   1   1      485.89      517.12     20.62 o 
 -11   1   1      406.66      416.41     13.70 o 
  -9   1   1     2701.72     2680.73     77.34 o 
  -7   1   1     5444.83     5437.38     76.74 o 
  -5   1   1      636.04      738.02      6.89 o 
  -3   1   1     9768.01    10474.57     73.07 o 
  -1   1   1    18456.05    15366.18    145.29 o 
   1   1   1     9161.63     9669.91     48.75 o 
   3   1   1    47316.50    41679.64    302.90 o 
   5   1   1    10019.92    10433.81     82.10 o 
   7   1   1       29.28       37.75      2.25 o 
   9   1   1      129.64      123.13      5.78 o 
  11   1   1      363.57      355.85     13.61 o 
  13   1   1      378.86      389.83     16.74 o 
  15   1   1      203.13      176.22     13.62 o 
 -14   2   1      191.05      188.58     13.30 o 
 -12   2   1     1407.14     1395.40     34.99 o 
 -10   2   1      477.53      513.70     14.51 o 
  -8   2   1     6022.90     6044.12     90.97 o 
  -6   2   1     1972.69     1658.32     31.06 o 
  -4   2   1     3014.83     2879.07     39.28 o 
  -2   2   1      147.69      248.60      2.70 o 
   0   2   1    32152.84    26461.20    520.75 o 
   2   2   1     5744.07     6006.62     51.13 o 
   4   2   1     5863.85     6171.96     46.72 o 
   6   2   1     6815.48     7460.69     69.10 o 
   8   2   1      489.91      464.62      9.23 o 
  10   2   1      290.25      293.18     10.32 o 
  12   2   1      801.70      861.58     33.67 o 
  14   2   1      323.26      307.96     16.32 o 
 -15   3   1      133.74      142.62     13.01 o 
 -13   3   1      279.87      305.08     15.70 o 
 -11   3   1      241.68      243.66     15.70 o 
  -9   3   1       54.32       44.75      4.47 o 
  -7   3   1     1318.64     1329.66     26.86 o 
  -5   3   1        7.03       13.82      3.20 o 
  -3   3   1      748.06      659.72      9.32 o 
  -1   3   1    42256.53    36820.42   1141.54 o 
   1   3   1     6479.26     6658.37     63.64 o 
   3   3   1     1095.33     1020.20     38.75 o 
   5   3   1     1890.12     1984.58     19.79 o 
   7   3   1     1306.77     1347.78     15.40 o 
   9   3   1      644.62      673.16     17.24 o 
  11   3   1      255.17      273.57     16.74 o 
  13   3   1       41.36       42.90      6.02 o 
 -14   4   1        1.42        5.22      5.80 o 
 -12   4   1        8.48       24.08      5.72 o 
 -10   4   1       82.89       78.53      6.05 o 
  -8   4   1      521.36      493.37     14.19 o 
  -6   4   1     2350.97     2337.26     52.31 o 
  -4   4   1     1754.27     2138.58     19.32 o 
  -2   4   1      343.33      325.69      7.60 o 
   0   4   1     5013.49     5275.46     51.80 o 
   2   4   1       73.81       37.54      4.07 o 
   4   4   1     2214.85     2133.05     19.69 o 
   6   4   1       45.96       33.17      3.28 o 
   8   4   1      847.72      912.26     13.65 o 
  10   4   1      108.12      101.85      5.71 o 
  12   4   1      423.38      387.73     25.69 o 
  14   4   1       11.58       10.39      5.97 o 
 -13   5   1      476.26      484.55     20.11 o 
 -11   5   1      315.43      352.66     14.00 o 
  -9   5   1     1981.36     1904.59     55.04 o 
  -7   5   1     1148.63     1210.35     29.71 o 
  -5   5   1      834.14      759.77      9.28 o 
  -3   5   1     9781.53     9636.15     82.32 o 
  -1   5   1    13288.93    12898.15    101.98 o 
   1   5   1     9157.87     9326.35    125.73 o 
   3   5   1     4492.48     4767.43     41.32 o 
   5   5   1     2914.58     2860.71     29.60 o 
   7   5   1     3243.52     3382.66     38.96 o 
   9   5   1      942.74      977.31     17.07 o 
  11   5   1      383.57      372.05     14.76 o 
  13   5   1      135.57      159.35     15.63 o 
 -14   6   1      348.27      350.08     17.33 o 
 -12   6   1      711.35      711.07     23.66 o 
 -10   6   1      697.30      696.67     15.49 o 
  -8   6   1     1370.77     1350.07     23.10 o 
  -6   6   1     1194.75     1201.18     15.66 o 
  -4   6   1       83.37       72.66      5.65 o 
  -2   6   1     8585.86     8248.59    106.73 o 
   0   6   1    19923.37    19435.11    258.53 o 
   2   6   1     6553.51     6888.27     66.44 o 
   4   6   1     2860.07     2785.42     32.96 o 
   6   6   1     6726.34     6916.37     76.92 o 
   8   6   1      502.41      513.75     12.22 o 
  10   6   1      235.90      249.08     10.18 o 
  12   6   1      312.77      329.74     14.14 o 
  14   6   1      173.84      182.61     13.91 o 
 -13   7   1       13.35       21.31      6.63 o 
 -11   7   1      177.35      175.70     10.02 o 
  -9   7   1      147.29      157.42      7.01 o 
  -7   7   1      694.25      731.34     12.07 o 
  -5   7   1      531.90      570.02     10.95 o 
  -3   7   1       56.00       30.33      2.39 o 
  -1   7   1      630.24      702.49     10.66 o 
   1   7   1      704.70      704.26     18.19 o 
   3   7   1     2028.79     2093.70     24.88 o 
   5   7   1      602.59      731.86     12.77 o 
   7   7   1      137.45      147.65      6.34 o 
   9   7   1       73.10       68.02      8.83 o 
  11   7   1       25.73       38.48      4.89 o 
  13   7   1       89.93       91.17      9.60 o 
 -12   8   1       40.61       44.32      7.39 o 
 -10   8   1      265.41      242.64      9.47 o 
  -8   8   1       24.53       31.07      3.56 o 
  -6   8   1       89.10      104.98      4.51 o 
  -4   8   1      652.32      708.77     15.87 o 
  -2   8   1      702.29      615.67     18.86 o 
   0   8   1     1667.59     1841.64     24.56 o 
   2   8   1      310.74      280.63      4.83 o 
   4   8   1        2.23       -2.48      2.68 o 
   6   8   1      177.26      134.51      8.29 o 
   8   8   1     1317.17     1255.81     20.69 o 
  10   8   1       44.47       38.35      6.72 o 
  12   8   1       75.13       79.91     13.55 o 
 -11   9   1       86.92      100.20      8.99 o 
  -9   9   1      871.84      875.43     20.15 o 
  -7   9   1     1510.48     1538.16     25.15 o 
  -5   9   1      448.21      423.25     19.15 o 
  -3   9   1     2341.11     2414.16     42.56 o 
  -1   9   1     1483.82     1472.88     29.35 o 
   1   9   1     2993.61     3023.92     39.98 o 
   3   9   1      615.37      562.10     13.64 o 
   5   9   1     2278.89     2289.59     35.31 o 
   7   9   1      945.22      850.95     31.30 o 
   9   9   1      148.42      136.82      5.76 o 
  11   9   1      248.55      242.76     20.79 o 
 -10  10   1      646.43      634.61     20.31 o 
  -8  10   1      382.40      371.39     16.52 o 
  -6  10   1      898.88      891.80     18.73 o 
  -4  10   1       33.96       35.08      4.11 o 
  -2  10   1      509.32      511.17     11.06 o 
   0  10   1     1569.64     1552.45     30.15 o 
   2  10   1     4678.82     4624.81     78.12 o 
   4  10   1     1484.98     1493.80     26.00 o 
   6  10   1      597.95      631.24     18.91 o 
   8  10   1      116.45      133.32     10.73 o 
  10  10   1       11.62        6.65      4.68 o 
 -11  11   1       34.59       61.45     13.09 o 
  -9  11   1       49.46       40.94      8.42 o 
  -7  11   1        0.53       -4.44      4.44 o 
  -5  11   1        3.47        8.10      4.81 o 
  -3  11   1        0.32        2.15      4.62 o 
  -1  11   1       60.55      131.75     31.19 o 
   1  11   1      844.54      870.52     22.65 o 
   3  11   1      302.99      295.32     11.87 o 
   5  11   1      121.49      136.22      9.02 o 
   7  11   1       13.21       26.09      5.69 o 
   9  11   1        7.90       13.74      5.70 o 
 -10  12   1      130.14      126.57     16.72 o 
  -8  12   1       57.35       80.04     15.14 o 
  -6  12   1      193.85      198.25     10.87 o 
  -4  12   1       35.32       53.02      7.24 o 
  -2  12   1       13.70       33.26     13.09 o 
   0  12   1      369.81      375.58     15.57 o 
   2  12   1      613.18      637.96     20.71 o 
   4  12   1      166.28      169.83     10.39 o 
   6  12   1      126.05      134.71      9.75 o 
   8  12   1        4.25        2.57      5.44 o 
  -7  13   1      208.68      200.53     12.52 o 
  -5  13   1       28.06       46.36      7.48 o 
  -3  13   1      182.14      192.77     12.01 o 
  -1  13   1      223.27      238.23     13.47 o 
   1  13   1     1023.61      975.70     28.02 o 
   3  13   1      270.46      301.52     14.66 o 
   5  13   1      462.32      451.24     18.55 o 
   7  13   1       91.82       92.43      9.29 o 
  -6  14   1      114.08      119.59     11.30 o 
  -4  14   1       74.25       93.72      9.82 o 
  -2  14   1      218.62      239.19     15.05 o 
   0  14   1       86.01      102.40      8.60 o 
   2  14   1       62.70       60.80      9.32 o 
   4  14   1       64.80       61.96      7.99 o 
   6  14   1       38.16       34.70     11.34 o 
  -5  15   1        0.30        3.41      8.68 o 
  -3  15   1        0.08       13.54      6.74 o 
  -1  15   1       29.99       39.13     11.43 o 
   1  15   1       34.33       41.36      8.47 o 
   3  15   1        9.98        3.09      5.10 o 
 -14   0   2      143.85      142.61     16.90 o 
 -12   0   2      620.36      681.85     42.06 o 
 -10   0   2     1868.68     1878.80     54.21 o 
  -8   0   2    13961.03    15180.04    319.22 o 
  -6   0   2     3376.63     3181.33     75.98 o 
  -4   0   2     5167.54     5194.45     61.34 o 
  -2   0   2    13154.13    12822.32    219.02 o 
   0   0   2     1513.64     1787.33     21.26 o 
   2   0   2     8393.55     7895.60    103.35 o 
   4   0   2    59277.24    47452.84    880.76 o 
   6   0   2    21624.67    20804.56    269.27 o 
   8   0   2     3570.71     3500.38     54.29 o 
  10   0   2       11.76       15.95      3.43 o 
  12   0   2      271.06      293.12     19.12 o 
  14   0   2      139.39      138.54     38.34 o 
 -15   1   2       81.83       84.87      9.61 o 
 -13   1   2      376.64      363.74     15.63 o 
 -11   1   2      100.44       97.46      7.22 o 
  -9   1   2     2921.90     3027.66     54.12 o 
  -7   1   2     2745.49     2520.51    103.46 o 
  -5   1   2     4573.63     4799.71     49.42 o 
  -3   1   2     2383.57     2568.69     16.64 o 
  -1   1   2    13142.65    13471.38    175.71 o 
   1   1   2     3025.44     3068.04     16.61 o 
   3   1   2     7852.37     7603.51     52.84 o 
   5   1   2    10688.92    10824.30     92.33 o 
   7   1   2     1613.38     1510.68     17.42 o 
   9   1   2     1001.19     1008.50     14.41 o 
  11   1   2      172.60      219.87     10.31 o 
  13   1   2      146.91      165.72     23.56 o 
  15   1   2       75.73       67.39      9.73 o 
 -14   2   2       12.11       10.51      6.30 o 
 -12   2   2        0.63        2.66      5.03 o 
 -10   2   2       69.04       67.34      8.79 o 
  -8   2   2        4.88       15.67      6.71 o 
  -6   2   2       88.42       61.27      2.23 o 
  -4   2   2     1595.10     1824.42     22.69 o 
  -2   2   2    15171.41    14963.21    115.64 o 
   0   2   2      455.28      476.83      5.25 o 
   2   2   2     1152.43     1250.64      8.78 o 
   4   2   2     1286.43     1314.54     16.28 o 
   6   2   2     1774.51     1936.94     19.93 o 
   8   2   2      234.21      258.32     11.40 o 
  10   2   2      562.05      567.59     14.67 o 
  12   2   2       17.79       10.63      6.39 o 
  14   2   2        6.71       -1.89      4.64 o 
 -15   3   2       87.34       78.24     10.57 o 
 -13   3   2      383.92      371.80     21.20 o 
 -11   3   2       53.87       52.95      5.67 o 
  -9   3   2     2243.17     2263.39     42.71 o 
  -7   3   2     3544.36     3570.41     41.26 o 
  -5   3   2     1671.46     1476.92     26.82 o 
  -3   3   2     3578.04     3819.50     41.77 o 
  -1   3   2    23008.68    21423.17    414.03 o 
   1   3   2     2464.61     2895.73     18.67 o 
   3   3   2     2107.74     1903.32     22.43 o 
   5   3   2     9749.49     9859.07    100.44 o 
   7   3   2     1852.66     1680.23     19.77 o 
   9   3   2      142.99      174.96      6.96 o 
  11   3   2      713.83      705.15     26.10 o 
  13   3   2       63.08       56.27      6.98 o 
 -14   4   2      166.70      162.98     11.05 o 
 -12   4   2      504.54      517.36     19.43 o 
 -10   4   2     1655.91     1748.43     37.79 o 
  -8   4   2     5050.56     5265.39     67.98 o 
  -6   4   2     1762.73     1793.44     20.35 o 
  -4   4   2      526.29      482.08      5.93 o 
  -2   4   2     5287.91     5296.15     45.26 o 
   0   4   2     8186.64     8196.44     84.95 o 
   2   4   2    18962.88    17629.58    198.16 o 
   4   4   2     3270.57     3001.26     50.45 o 
   6   4   2     2810.02     2812.79     30.07 o 
   8   4   2     1555.75     1421.24     20.77 o 
  10   4   2      524.42      492.57     12.60 o 
  12   4   2      555.85      578.99     19.19 o 
  14   4   2      164.64      141.81     11.07 o 
 -13   5   2      123.00      142.00     11.56 o 
 -11   5   2      135.45      148.58     12.41 o 
  -9   5   2     1824.03     1792.58     43.06 o 
  -7   5   2     1157.91     1211.77     16.90 o 
  -5   5   2       29.41       40.95      3.54 o 
  -3   5   2       72.32       70.18      4.32 o 
  -1   5   2     1302.78     1314.70     14.95 o 
   1   5   2     3260.85     3319.77     35.35 o 
   3   5   2     4967.14     4874.42     42.78 o 
   5   5   2     5029.53     5004.59     80.78 o 
   7   5   2        3.82       11.70      2.28 o 
   9   5   2      774.37      722.13     12.58 o 
  11   5   2       38.92       52.37      5.22 o 
  13   5   2       68.34       63.59      7.85 o 
 -14   6   2        1.85       -6.71      6.71 o 
 -12   6   2       18.95       18.30      5.03 o 
 -10   6   2      344.06      349.19     18.67 o 
  -8   6   2      156.15      150.41      4.56 o 
  -6   6   2        1.13        8.47      2.77 o 
  -4   6   2      251.99      255.21      6.75 o 
  -2   6   2     2297.07     2493.17     50.32 o 
   0   6   2     4822.73     5024.55     54.04 o 
   2   6   2       31.00       29.77      2.98 o 
   4   6   2      460.97      478.26      7.45 o 
   6   6   2        6.79       10.04      3.12 o 
   8   6   2       74.81       68.06      3.78 o 
  10   6   2        1.93        4.10      3.49 o 
  12   6   2      110.37      127.21     13.38 o 
 -13   7   2      210.79      194.10     13.29 o 
 -11   7   2      480.49      516.18     18.90 o 
  -9   7   2     1018.80      961.12     19.03 o 
  -7   7   2     2977.19     2971.12     39.70 o 
  -5   7   2       13.57       27.09      2.51 o 
  -3   7   2       25.31       34.41      5.05 o 
  -1   7   2     3463.89     3634.44     50.86 o 
   1   7   2     3213.90     3155.93     45.31 o 
   3   7   2     2020.22     2102.04     22.81 o 
   5   7   2     2664.19     2725.66     32.54 o 
   7   7   2     1102.45     1056.87     26.72 o 
   9   7   2       18.06       45.79      9.84 o 
  11   7   2      722.31      674.09     35.30 o 
  13   7   2       86.78       88.21     13.34 o 
 -12   8   2       84.87       81.86      8.78 o 
 -10   8   2      649.96      614.94     15.63 o 
  -8   8   2      548.24      528.58     12.23 o 
  -6   8   2     1469.32     1492.18     21.43 o 
  -4   8   2     1134.59     1087.10     17.57 o 
  -2   8   2     1471.27     1388.37     26.41 o 
   0   8   2     1096.46     1133.87     20.68 o 
   2   8   2      721.99      812.32     16.51 o 
   4   8   2      666.21      618.17     10.17 o 
   6   8   2     2120.58     2137.15     33.12 o 
   8   8   2      367.32      371.27      9.60 o 
  10   8   2      190.89      186.26      8.88 o 
  12   8   2       83.23       94.88     13.27 o 
 -11   9   2        8.73        8.59      6.48 o 
  -9   9   2      122.45      126.28      7.16 o 
  -7   9   2      140.70      155.76      6.17 o 
  -5   9   2       73.09       98.73      5.27 o 
  -3   9   2       76.12       91.44      6.58 o 
  -1   9   2      150.71      143.75     11.94 o 
   1   9   2       29.53       49.74      4.88 o 
   3   9   2       38.04       33.16      4.67 o 
   5   9   2      905.35      849.34     17.20 o 
   7   9   2       34.04       34.48      4.19 o 
   9   9   2       15.25       20.63      5.92 o 
  11   9   2       21.53       28.26      8.41 o 
 -10  10   2      100.39       78.37     19.18 o 
  -8  10   2      112.62      101.98      6.70 o 
  -6  10   2      236.43      228.06      8.85 o 
  -4  10   2      870.80      872.00     23.94 o 
  -2  10   2      613.95      637.08     14.36 o 
   0  10   2     1281.93     1287.77     22.63 o 
   2  10   2       42.86       63.31      4.68 o 
   4  10   2      171.15      194.59      9.31 o 
   6  10   2      259.45      261.22     10.06 o 
   8  10   2      116.97      123.56      6.74 o 
  10  10   2       60.49       66.09      8.92 o 
 -11  11   2      238.76      192.00     25.09 o 
  -9  11   2      248.74      238.33     11.91 o 
  -7  11   2     1471.41     1484.95     31.73 o 
  -5  11   2      328.95      346.62     14.04 o 
  -3  11   2      535.33      514.93     15.70 o 
  -1  11   2      301.82      296.71      8.88 o 
   1  11   2      829.35      829.09     26.02 o 
   3  11   2      779.03      707.67     20.66 o 
   5  11   2     1904.71     1865.99     49.31 o 
   7  11   2     1070.25     1111.48     25.73 o 
   9  11   2        2.70       28.42     24.63 o 
  -8  12   2      243.81      258.21     17.14 o 
  -6  12   2      396.32      423.81     17.06 o 
  -4  12   2       62.39       62.10      7.31 o 
  -2  12   2       63.77       79.09      7.46 o 
   0  12   2      489.30      444.78     15.92 o 
   2  12   2      165.06      280.43     74.04 o 
   4  12   2      999.51      991.07     27.77 o 
   6  12   2      691.03      699.08     23.06 o 
   8  12   2       35.03       33.37     12.79 o 
  -7  13   2       12.36       12.28      5.88 o 
  -5  13   2       31.14       15.03      6.24 o 
  -3  13   2        1.01       -2.03      6.30 o 
  -1  13   2        0.31       11.10      5.01 o 
   1  13   2      115.20      132.88     10.16 o 
   3  13   2        2.83        0.26      6.17 o 
   5  13   2       79.66       77.14     10.66 o 
   7  13   2       20.23       22.54     11.66 o 
  -6  14   2      114.63      117.55     10.94 o 
  -4  14   2       80.85       71.30      8.37 o 
  -2  14   2      155.07      144.00     23.46 o 
   0  14   2       77.60       71.95      9.07 o 
   2  14   2      174.31      150.74     10.02 o 
   4  14   2      111.23      121.59     10.95 o 
   6  14   2      182.60      163.61     15.00 o 
  -3  15   2      227.93      221.20     15.01 o 
  -1  15   2      340.09      380.29     19.29 o 
   1  15   2      184.64      185.69     14.62 o 
   3  15   2      121.06      120.42     13.79 o 
 -15   1   3       59.63       76.44     10.73 o 
 -13   1   3      163.62      176.63     12.31 o 
 -11   1   3       45.26       56.95      5.36 o 
  -9   1   3     3405.20     3541.52     62.28 o 
  -7   1   3     3706.76     3527.07     80.64 o 
  -5   1   3     3778.50     3619.93     38.47 o 
  -3   1   3     3059.55     2520.87     21.80 o 
  -1   1   3     3488.97     3485.43     23.28 o 
   1   1   3      938.19     1024.19     29.52 o 
   3   1   3       24.67       35.59      4.16 o 
   5   1   3     4761.03     5310.10     55.49 o 
   7   1   3     5769.28     5876.18     62.95 o 
   9   1   3     1015.46     1131.93     17.15 o 
  11   1   3      671.39      692.71     24.68 o 
  13   1   3        1.57       -3.97      5.07 o 
 -14   2   3      213.73      220.53     14.62 o 
 -12   2   3       34.26       42.30      7.12 o 
 -10   2   3     2132.16     2176.55     45.23 o 
  -8   2   3     3840.30     3906.05     80.82 o 
  -6   2   3     2769.53     2383.15     26.91 o 
  -4   2   3     8359.16     7877.58     77.57 o 
  -2   2   3    10716.53    10353.64     75.56 o 
   0   2   3      532.21      439.39      6.84 o 
   2   2   3     2086.72     2152.90     17.67 o 
   4   2   3     6198.89     6476.24     54.14 o 
   6   2   3     1110.85     1106.24     15.53 o 
   8   2   3     4521.08     4758.15     55.46 o 
  10   2   3      368.89      360.31      8.29 o 
  12   2   3      408.40      440.58     17.71 o 
  14   2   3       94.25       85.07     12.49 o 
 -13   3   3       94.26       87.37      8.72 o 
 -11   3   3       67.73       74.70     10.50 o 
  -9   3   3     1527.61     1497.08     38.97 o 
  -7   3   3      866.94      832.66     12.19 o 
  -5   3   3      399.18      293.63      4.96 o 
  -3   3   3     6390.32     6270.70     68.45 o 
  -1   3   3     1389.67     1740.73     25.65 o 
   1   3   3     1205.18     1077.85      8.18 o 
   3   3   3     1904.23     1945.17     28.31 o 
   5   3   3     3031.34     3422.51     33.63 o 
   7   3   3       17.87       39.46      4.60 o 
   9   3   3       69.79       88.28      4.24 o 
  11   3   3      185.42      185.49      9.10 o 
  13   3   3      103.96       82.06     10.73 o 
 -14   4   3       14.35       10.92      6.61 o 
 -12   4   3       22.36       35.85      6.79 o 
 -10   4   3        1.31        8.92     11.83 o 
  -8   4   3      465.01      474.68      9.92 o 
  -6   4   3      300.69      292.46      6.07 o 
  -4   4   3     2243.14     2624.11     38.75 o 
  -2   4   3     4914.51     4993.12     61.74 o 
   0   4   3     5324.01     5771.21     60.13 o 
   2   4   3       20.33        7.48      1.12 o 
   4   4   3      415.22      392.84      5.48 o 
   6   4   3       97.83       98.96      7.30 o 
   8   4   3       41.07       51.63      3.40 o 
  10   4   3      360.25      310.89      7.97 o 
  12   4   3        4.27        8.12      4.23 o 
  14   4   3        0.08        4.78      8.05 o 
 -13   5   3      219.97      210.93     11.66 o 
 -11   5   3      449.13      453.85     17.00 o 
  -9   5   3     1224.92     1240.06     21.91 o 
  -7   5   3     4385.20     4379.79     72.53 o 
  -5   5   3     5974.36     5814.41     59.11 o 
  -3   5   3      727.63      647.46      7.81 o 
  -1   5   3     8933.98     8795.50    129.16 o 
   1   5   3      739.82      667.01     20.55 o 
   3   5   3     3822.85     3917.28     50.68 o 
   5   5   3     8466.93     8606.24     88.40 o 
   7   5   3     2744.37     2710.44     38.75 o 
   9   5   3       33.69       41.23      5.02 o 
  11   5   3      747.19      751.52     18.14 o 
  13   5   3      190.10      194.45     15.82 o 
 -14   6   3       80.28       82.41     12.14 o 
 -12   6   3       80.05      102.41     14.49 o 
 -10   6   3     1650.80     1622.68     34.79 o 
  -8   6   3     3623.95     3616.47     79.42 o 
  -6   6   3     2944.40     2820.88     33.11 o 
  -4   6   3     3851.13     3862.53     45.55 o 
  -2   6   3     3684.51     3146.24    104.10 o 
   0   6   3      158.54      217.56      4.81 o 
   2   6   3     2802.41     2666.07     25.24 o 
   4   6   3    10233.47    10534.90    107.05 o 
   6   6   3     3176.20     3104.21     79.36 o 
   8   6   3      904.92      952.75     17.40 o 
  10   6   3      673.66      673.22     13.87 o 
  12   6   3      160.47      162.19     13.06 o 
 -13   7   3        6.28        5.59      4.74 o 
 -11   7   3       72.36       74.37     11.61 o 
  -9   7   3      169.14      182.32      9.63 o 
  -7   7   3      407.06      360.38     13.02 o 
  -5   7   3      114.66       69.53      4.50 o 
  -3   7   3     2555.09     2517.89     44.86 o 
  -1   7   3      121.44      107.71      4.58 o 
   1   7   3     2797.48     2942.09     42.06 o 
   3   7   3       78.40       77.82      2.72 o 
   5   7   3      517.63      568.45     10.07 o 
   7   7   3      223.41      225.82      8.51 o 
   9   7   3      310.41      337.71      9.04 o 
  11   7   3       19.80       40.88      5.84 o 
  13   7   3       36.52       37.27      9.11 o 
 -12   8   3       81.71       87.42     11.81 o 
 -10   8   3       46.19       76.38     12.61 o 
  -8   8   3      663.83      662.32     14.29 o 
  -6   8   3       59.06       72.40      4.78 o 
  -4   8   3      449.75      450.09     10.95 o 
  -2   8   3        1.94        9.46      4.37 o 
   0   8   3      222.00      238.05      6.65 o 
   2   8   3      285.45      255.84      9.73 o 
   4   8   3      722.51      689.21     11.15 o 
   6   8   3      852.75      789.40     13.25 o 
   8   8   3       33.16       38.35      4.75 o 
  10   8   3       70.15       78.33      7.28 o 
  12   8   3       33.70       19.81      9.51 o 
 -11   9   3      319.22      307.23     26.30 o 
  -9   9   3      272.34      263.60      9.38 o 
  -7   9   3     1470.43     1442.36     34.75 o 
  -5   9   3      605.63      627.85     13.79 o 
  -3   9   3     1437.77     1383.09     23.72 o 
  -1   9   3     5064.59     5166.40     74.43 o 
   1   9   3      459.33      450.10     11.47 o 
   3   9   3     1053.61     1016.41     18.63 o 
   5   9   3     1760.27     1739.24     29.34 o 
   7   9   3      312.77      287.72     12.38 o 
   9   9   3      226.21      212.76      7.80 o 
  11   9   3      344.30      302.09     17.64 o 
 -10  10   3      158.69       92.78     40.13 o 
  -8  10   3      741.22      763.04     23.10 o 
  -6  10   3     1151.99     1151.00     24.55 o 
  -4  10   3      907.70      917.39     18.97 o 
  -2  10   3     1161.42     1254.07     24.66 o 
   0  10   3      707.17      701.42     21.12 o 
   2  10   3      106.59      127.93      9.23 o 
   4  10   3      614.59      619.05     14.48 o 
   6  10   3     1683.74     1630.14     31.78 o 
   8  10   3      245.59      235.84      9.55 o 
  10  10   3      387.18      357.44     17.60 o 
  -9  11   3       39.03       33.09      6.79 o 
  -7  11   3      160.66      133.77      7.62 o 
  -5  11   3      133.93      145.69      8.99 o 
  -3  11   3       69.41       84.62     14.98 o 
  -1  11   3       21.31       18.60     11.47 o 
   1  11   3        3.29       -1.99      3.99 o 
   3  11   3       69.88       96.11      7.27 o 
   5  11   3      169.16      184.93      8.39 o 
   7  11   3       83.40       83.67      7.98 o 
   9  11   3      105.15       75.24     20.21 o 
  -8  12   3      221.70      225.29     29.66 o 
  -6  12   3       38.14       52.55      6.67 o 
  -4  12   3      231.08      228.49     17.12 o 
  -2  12   3      184.53      186.86      8.96 o 
   0  12   3        2.00        9.96      5.60 o 
   2  12   3       24.29       43.72      6.74 o 
   4  12   3       88.82      104.90      7.97 o 
   6  12   3      231.54      199.89     14.75 o 
   8  12   3       58.81       51.71     16.84 o 
  -7  13   3      515.31      492.31     25.46 o 
  -5  13   3      165.59      165.52     11.65 o 
  -3  13   3      234.71      242.95     13.79 o 
  -1  13   3      391.09      401.54     18.11 o 
   1  13   3       10.11        9.03      4.48 o 
   3  13   3      115.46      118.15      9.59 o 
   5  13   3      516.47      443.84     21.28 o 
   7  13   3      186.75      167.06     15.28 o 
  -6  14   3       85.60       86.82      9.87 o 
  -4  14   3       71.25       83.66     15.90 o 
  -2  14   3       81.37       79.84     10.53 o 
   0  14   3      184.56      193.77     15.16 o 
   2  14   3       37.14       49.36      7.25 o 
   4  14   3       80.89       94.01     12.43 o 
   6  14   3      139.05      167.09     19.76 o 
  -3  15   3       39.72       52.48     13.48 o 
  -1  15   3        0.82        3.73      5.29 o 
   1  15   3       46.38       71.58     11.59 o 
   3  15   3       23.85       12.75      8.39 o 
 -14   0   4      434.09      415.51     25.53 o 
 -12   0   4       23.38       55.09     16.96 o 
 -10   0   4     1478.66     1613.04     52.28 o 
  -8   0   4     2589.65     2728.32     66.62 o 
  -6   0   4     5966.75     5667.52    281.17 o 
  -4   0   4    37301.07    39293.28    486.77 o 
  -2   0   4    11857.36    12351.42    137.73 o 
   0   0   4     1453.45     1323.88     22.61 o 
   2   0   4      922.19      774.51     25.48 o 
   4   0   4     9225.31     9384.44    120.64 o 
   6   0   4      869.98      691.15     18.87 o 
   8   0   4     3836.19     4140.15     76.54 o 
  10   0   4     2911.05     2739.74     56.22 o 
  12   0   4      476.85      480.32     21.33 o 
  14   0   4       91.24       94.34     15.80 o 
 -13   1   4       92.37      101.21     10.48 o 
 -11   1   4      477.68      493.82     17.97 o 
  -9   1   4      537.09      564.10     15.56 o 
  -7   1   4     1764.36     1808.15     21.50 o 
  -5   1   4     4333.55     4707.77     49.13 o 
  -3   1   4     5786.67     6241.09     58.33 o 
  -1   1   4     8192.56     8670.55     65.49 o 
   1   1   4     6433.95     6640.02     91.21 o 
   3   1   4     1320.30     1098.27     15.34 o 
   5   1   4     1436.39     1372.75     16.82 o 
   7   1   4     3574.56     3551.46     59.60 o 
   9   1   4       39.64       60.91      9.01 o 
  11   1   4     1002.79      987.41     20.53 o 
  13   1   4      128.92      129.62     10.06 o 
 -14   2   4       30.88       41.86     12.48 o 
 -12   2   4        5.98        9.56      6.04 o 
 -10   2   4      162.95      160.73      7.64 o 
  -8   2   4      101.63      128.63     10.44 o 
  -6   2   4      338.50      332.08      5.58 o 
  -4   2   4       50.00       50.02      4.32 o 
  -2   2   4      277.64      273.10      4.13 o 
   0   2   4      799.85      931.89      7.35 o 
   2   2   4     1002.06     1082.95     35.53 o 
   4   2   4       18.52       20.72      1.66 o 
   6   2   4       16.74       27.71      2.46 o 
   8   2   4        5.89        8.44      2.77 o 
  10   2   4      138.71      137.69      5.50 o 
  12   2   4       53.57       59.40      6.38 o 
  14   2   4        9.76       22.47     10.17 o 
 -13   3   4      231.88      250.55     18.51 o 
 -11   3   4      387.48      421.01     16.45 o 
  -9   3   4      959.48     1032.35     23.34 o 
  -7   3   4      250.35      226.66      6.26 o 
  -5   3   4     4870.53     5240.46     62.41 o 
  -3   3   4     3493.16     3639.00     33.36 o 
  -1   3   4     6023.34     5751.55     45.40 o 
   1   3   4     2036.36     1910.75     20.36 o 
   3   3   4     5905.83     5766.35     87.37 o 
   5   3   4      304.23      243.55      7.99 o 
   7   3   4     1052.15     1031.54     14.84 o 
   9   3   4      268.66      253.89      7.67 o 
  11   3   4      822.44      734.39     16.55 o 
  13   3   4       98.25       75.81      9.43 o 
 -14   4   4      141.06      147.65     12.68 o 
 -12   4   4       66.89       73.70      8.42 o 
 -10   4   4     1277.14     1311.29     30.36 o 
  -8   4   4     2266.99     2311.39     41.97 o 
  -6   4   4     1523.46     1638.95     21.28 o 
  -4   4   4     8947.05     9565.79    130.06 o 
  -2   4   4    10720.48    11326.38     98.92 o 
   0   4   4     2835.89     2904.86     53.55 o 
   2   4   4       47.23       21.25      3.20 o 
   4   4   4     5396.70     5468.26     63.69 o 
   6   4   4     2705.69     2502.58     29.01 o 
   8   4   4     1105.32     1096.51     24.28 o 
  10   4   4      905.66      900.69     19.99 o 
  12   4   4      184.61      145.99     11.00 o 
 -13   5   4       20.03       19.82      5.97 o 
 -11   5   4      251.57      241.00     10.71 o 
  -9   5   4      150.15      152.30      6.85 o 
  -7   5   4     1974.49     1920.74     47.99 o 
  -5   5   4     1528.08     1563.44     21.78 o 
  -3   5   4     6027.85     6690.18     68.75 o 
  -1   5   4       60.89       43.29      2.15 o 
   1   5   4      199.26      196.06      3.39 o 
   3   5   4        4.23        2.15      1.80 o 
   5   5   4      642.50      544.29     12.49 o 
   7   5   4     1915.31     1883.27     25.87 o 
   9   5   4      256.34      263.69      7.55 o 
  11   5   4       89.32      101.81      9.32 o 
  13   5   4       39.92       56.70      9.81 o 
 -12   6   4       25.76       44.44      6.71 o 
 -10   6   4        1.77        7.07      4.58 o 
  -8   6   4      596.54      581.76     15.54 o 
  -6   6   4       14.06       22.64      5.07 o 
  -4   6   4      114.44      112.52      5.02 o 
  -2   6   4     2911.39     2863.83     38.84 o 
   0   6   4     1189.26     1349.47     31.00 o 
   2   6   4        4.33       19.30      3.78 o 
   4   6   4      240.14      221.64     13.17 o 
   6   6   4      134.28      121.75      6.30 o 
   8   6   4       49.84       57.36      4.23 o 
  10   6   4      113.51      123.12     10.92 o 
  12   6   4        0.22       -1.23      5.19 o 
 -13   7   4       38.50       37.75      9.72 o 
 -11   7   4      158.41      194.23     13.55 o 
  -9   7   4     1030.48      970.60     45.00 o 
  -7   7   4     1110.85     1124.37     17.57 o 
  -5   7   4     2644.51     2728.59     43.39 o 
  -3   7   4     2746.93     2630.82     36.70 o 
  -1   7   4     2071.71     1999.51     28.17 o 
   1   7   4       69.21      105.48      5.67 o 
   3   7   4      309.67      317.16      7.62 o 
   5   7   4     2263.09     2183.84     31.24 o 
   7   7   4      565.85      546.93     11.11 o 
   9   7   4      609.27      580.91     15.58 o 
  11   7   4      167.33      161.49     10.86 o 
 -12   8   4       78.81      103.80     20.33 o 
 -10   8   4      201.91      204.57     10.23 o 
  -8   8   4      822.21      830.22     20.89 o 
  -6   8   4      581.55      584.05     12.12 o 
  -4   8   4     1075.95     1077.93     19.40 o 
  -2   8   4     2825.84     2906.37     58.75 o 
   0   8   4      651.70      657.64     15.30 o 
   2   8   4      739.46      683.13     13.77 o 
   4   8   4     1242.28     1257.05     20.86 o 
   6   8   4      365.78      340.68      7.99 o 
   8   8   4      114.02       97.80      8.15 o 
  10   8   4      419.86      392.17     15.57 o 
  12   8   4      129.27      132.26     15.91 o 
 -11   9   4       10.78       15.96      7.48 o 
  -9   9   4       13.88       16.35      5.33 o 
  -7   9   4      120.73      132.04      8.09 o 
  -5   9   4       13.04       22.34      6.04 o 
  -3   9   4      766.49      770.58     16.45 o 
  -1   9   4        3.94        3.91      2.99 o 
   1   9   4       40.64       53.08      4.46 o 
   3   9   4        9.80       10.09      3.51 o 
   5   9   4        2.68        0.77      2.46 o 
   7   9   4        4.05        0.62      3.81 o 
   9   9   4      160.25      151.63      9.88 o 
  11   9   4       21.29       26.77     18.03 o 
 -10  10   4       62.58       64.39     10.54 o 
  -8  10   4      405.09      375.00     15.53 o 
  -6  10   4        1.43       -1.07      3.31 o 
  -4  10   4      163.38      188.30      8.27 o 
  -2  10   4     1345.94     1235.02     27.48 o 
   0  10   4       24.59       31.19      5.54 o 
   2  10   4      960.77      947.65     18.32 o 
   4  10   4      691.21      724.24     19.49 o 
   6  10   4       68.00       72.81      7.45 o 
   8  10   4       10.08       12.01      4.66 o 
  10  10   4      120.76       85.42     11.04 o 
  -9  11   4      163.61      183.39     12.04 o 
  -7  11   4      506.54      493.32     15.14 o 
  -5  11   4      816.74      788.04     20.14 o 
  -3  11   4     1405.96     1420.27     29.93 o 
  -1  11   4     1133.69     1132.85     23.68 o 
   1  11   4      243.15      249.90      9.77 o 
   3  11   4      114.96      131.86      7.10 o 
   5  11   4      941.82      917.19     36.82 o 
   7  11   4       63.97       80.99      8.05 o 
   9  11   4      450.73      370.23     19.20 o 
  -8  12   4      213.71      211.94     15.49 o 
  -6  12   4      246.33      253.17     11.72 o 
  -4  12   4      502.96      482.49     14.76 o 
  -2  12   4     1085.23     1065.85     25.12 o 
   0  12   4       10.07       24.25      6.47 o 
   2  12   4      137.26      144.62      8.14 o 
   4  12   4      146.10      160.87     10.20 o 
   6  12   4       97.18       99.10     10.49 o 
   8  12   4      142.43      140.23     13.13 o 
  -7  13   4        8.53        4.01      6.90 o 
  -5  13   4        3.30        2.76      5.02 o 
  -3  13   4        6.17        7.58      4.97 o 
  -1  13   4       68.16       88.31     11.07 o 
   1  13   4        7.77       25.97      5.70 o 
   3  13   4       12.37        1.45      6.84 o 
   5  13   4       15.09       32.84     10.15 o 
   7  13   4       10.33       12.04      7.07 o 
  -6  14   4       25.57       37.06      9.72 o 
  -4  14   4      144.63      132.69     17.24 o 
  -2  14   4      278.83      283.80     14.16 o 
   0  14   4       81.72      106.36     12.90 o 
   2  14   4       55.15       64.81     11.10 o 
   4  14   4      106.98      123.67     14.07 o 
  -1  15   4      165.16      151.56     23.20 o 
   1  15   4      130.34      107.10     13.64 o 
 -13   1   5      220.85      226.88     13.18 o 
 -11   1   5      871.66      863.01     25.95 o 
  -9   1   5      347.42      359.18     11.33 o 
  -7   1   5      135.29      203.03     31.87 o 
  -5   1   5     6390.48     6443.94     63.15 o 
  -3   1   5     9785.40     9820.83     91.17 o 
  -1   1   5    11283.60    11291.41    135.22 o 
   1   1   5      212.96      141.11      3.73 o 
   3   1   5     1557.63     1746.03     15.46 o 
   5   1   5       33.50       37.73      2.83 o 
   7   1   5      865.07      913.35     15.73 o 
   9   1   5      240.16      234.13      9.72 o 
  11   1   5      593.05      544.60     13.16 o 
  13   1   5      194.03      158.02     25.09 o 
 -14   2   5      283.35      253.82     16.73 o 
 -12   2   5      673.36      672.02     22.03 o 
 -10   2   5      746.78      797.49     22.70 o 
  -8   2   5     1380.63     1339.45     26.95 o 
  -6   2   5      629.37      528.85      8.17 o 
  -4   2   5     5050.24     5202.69     62.55 o 
  -2   2   5    10727.30    10812.71     96.71 o 
   0   2   5     6564.80     6149.61     49.61 o 
   2   2   5     1377.79     1298.95     19.10 o 
   4   2   5     3622.71     3421.20     95.53 o 
   6   2   5     1900.07     1947.62     28.67 o 
   8   2   5        8.77       10.52      2.36 o 
  10   2   5     1668.26     1678.67     31.79 o 
  12   2   5      281.26      272.91     28.45 o 
 -13   3   5        3.63        6.29      5.19 o 
 -11   3   5      362.26      349.61     14.30 o 
  -9   3   5       67.31       52.63      5.24 o 
  -7   3   5      713.59      674.93     11.33 o 
  -5   3   5     2245.88     2200.27     24.49 o 
  -3   3   5      206.82      129.28      4.07 o 
  -1   3   5     1392.06     1480.63     14.55 o 
   1   3   5      777.24      697.99      9.76 o 
   3   3   5     1608.80     1859.64     24.02 o 
   5   3   5       40.15       53.07      4.68 o 
   7   3   5      443.07      476.98     10.46 o 
   9   3   5      253.78      241.55      7.31 o 
  11   3   5       85.65      104.31      8.34 o 
  13   3   5       48.80       73.44     10.52 o 
 -14   4   5       30.02       20.21      7.55 o 
 -12   4   5       37.66       46.87      7.51 o 
 -10   4   5      422.32      437.02     16.36 o 
  -8   4   5       32.43       45.41      4.25 o 
  -6   4   5        1.24        8.35      4.02 o 
  -4   4   5        0.83        8.81      2.91 o 
  -2   4   5     1353.58     1554.56     16.63 o 
   0   4   5        7.86       25.09      2.84 o 
   2   4   5     2828.00     3041.85     41.67 o 
   4   4   5     1929.12     1997.45     27.36 o 
   6   4   5        0.41        3.30      4.56 o 
   8   4   5      194.23      196.75      7.15 o 
  10   4   5        1.47       -3.98      3.98 o 
  12   4   5        9.47        6.70      6.40 o 
 -13   5   5      123.18      122.84     14.49 o 
 -11   5   5      178.30      179.50     10.59 o 
  -9   5   5     1269.77     1204.78     25.21 o 
  -7   5   5      485.10      456.80     15.10 o 
  -5   5   5     3765.88     3700.62     47.38 o 
  -3   5   5     5714.32     5981.33     75.02 o 
  -1   5   5     4142.43     4167.66     40.53 o 
   1   5   5     2670.42     2591.29     23.79 o 
   3   5   5     3509.61     3434.49     64.42 o 
   5   5   5      768.48      783.59     14.70 o 
   7   5   5      739.83      769.18     15.74 o 
   9   5   5      696.36      758.30     18.02 o 
  11   5   5      495.73      509.36     18.22 o 
  13   5   5       53.91       45.58      8.41 o 
 -12   6   5      131.49      142.09     12.74 o 
 -10   6   5      142.70      143.04     12.21 o 
  -8   6   5      866.85      773.52     17.16 o 
  -6   6   5     1785.53     1776.63     55.39 o 
  -4   6   5     7471.47     7151.42     84.78 o 
  -2   6   5     6646.64     6663.26     66.75 o 
   0   6   5     2527.28     2394.01     45.69 o 
   2   6   5     1694.04     1654.79     32.39 o 
   4   6   5      705.48      753.96     16.16 o 
   6   6   5      440.42      491.62     12.22 o 
   8   6   5      811.97      804.90     18.04 o 
  10   6   5      958.82      924.96     22.50 o 
  12   6   5      148.67      141.09     12.40 o 
 -11   7   5      189.99      184.19     12.63 o 
  -9   7   5        1.65        3.93      3.15 o 
  -7   7   5      380.69      324.80      9.63 o 
  -5   7   5       46.59       37.01      3.10 o 
  -3   7   5      749.76      706.57     14.05 o 
  -1   7   5     1239.69     1167.86     18.50 o 
   1   7   5      244.30      230.16     11.63 o 
   3   7   5      367.85      374.68      7.70 o 
   5   7   5      646.57      642.87     12.86 o 
   7   7   5        1.86       16.78      4.14 o 
   9   7   5       75.17       85.10      6.60 o 
  11   7   5       48.93       44.92      7.16 o 
 -12   8   5        2.43        0.43      6.88 o 
 -10   8   5       26.11       50.12     11.60 o 
  -8   8   5      204.99      197.83     16.46 o 
  -6   8   5      338.48      324.19      9.67 o 
  -4   8   5      187.83      223.34      7.81 o 
  -2   8   5     1623.59     1656.36     65.90 o 
   0   8   5       39.19       47.31      3.66 o 
   2   8   5       32.77       25.08      2.91 o 
   4   8   5      566.07      554.76     15.21 o 
   6   8   5        0.89       -2.04      2.36 o 
   8   8   5      138.06      121.94      7.42 o 
  10   8   5      136.85      129.46     13.76 o 
 -11   9   5      243.01      237.18     18.99 o 
  -9   9   5      478.27      448.76     39.89 o 
  -7   9   5      106.35      110.10      6.35 o 
  -5   9   5      762.58      767.95     20.06 o 
  -3   9   5     3094.36     3079.97     57.87 o 
  -1   9   5      168.13      183.16     10.20 o 
   1   9   5     2220.40     2197.70     35.45 o 
   3   9   5     1172.79     1177.70     31.75 o 
   5   9   5      568.81      520.78     16.53 o 
   7   9   5      201.88      210.12     11.14 o 
   9   9   5      433.08      405.41     17.44 o 
 -10  10   5      217.51      209.24     16.63 o 
  -8  10   5      157.44      156.46     10.38 o 
  -6  10   5       72.70       85.50     12.55 o 
  -4  10   5     1039.20     1090.72     30.11 o 
  -2  10   5     2577.79     2614.89     47.50 o 
   0  10   5      623.64      628.67     14.79 o 
   2  10   5      537.76      551.87     13.33 o 
   4  10   5      696.67      661.05     19.74 o 
   6  10   5       16.40       25.91      6.67 o 
   8  10   5      209.41      224.08     12.42 o 
  10  10   5      147.93      155.80     14.19 o 
  -9  11   5        2.46        7.35      6.70 o 
  -7  11   5       40.32       53.11      7.50 o 
  -5  11   5       11.87       13.99      4.71 o 
  -3  11   5      280.11      269.76     14.66 o 
  -1  11   5      193.39      213.11      9.91 o 
   1  11   5       61.28       72.58      8.62 o 
   3  11   5        1.93        3.82      6.00 o 
   5  11   5        0.27        6.37      5.70 o 
   7  11   5        0.33        4.42      4.23 o 
   9  11   5       34.64       38.26      7.98 o 
  -8  12   5       15.82       20.05      6.83 o 
  -6  12   5       13.79       29.93      8.33 o 
  -4  12   5      185.52      194.91     11.68 o 
  -2  12   5      389.67      376.00     13.62 o 
   0  12   5       77.45       73.48      7.67 o 
   2  12   5       16.05       22.60      5.80 o 
   4  12   5       93.90       85.02      8.68 o 
   6  12   5        2.21        4.74      4.71 o 
  -7  13   5       37.53       33.06      9.11 o 
  -5  13   5      107.43      130.71     10.15 o 
  -3  13   5      881.92      818.45     27.67 o 
  -1  13   5       83.14       93.61     13.52 o 
   1  13   5      360.67      361.53     29.79 o 
   3  13   5      123.26      122.62     18.39 o 
   5  13   5       90.45       81.22     11.91 o 
  -4  14   5       60.18      111.26     15.73 o 
  -2  14   5      167.80      161.97     19.34 o 
   0  14   5       25.02       14.42      9.09 o 
   2  14   5      106.88      120.03     12.46 o 
   4  14   5      101.78       95.65     13.16 o 
 -14   0   6      153.89      155.37     19.38 o 
 -12   0   6     1154.90     1174.54     49.78 o 
 -10   0   6     1220.89     1305.08     46.93 o 
  -8   0   6     1168.92     1213.47     37.68 o 
  -6   0   6     1577.71     1736.96     31.27 o 
  -4   0   6      433.62      362.65     10.12 o 
  -2   0   6    15128.83    15714.99    215.57 o 
   0   0   6    14110.57    14157.76    178.41 o 
   2   0   6    14609.25    14972.16    188.39 o 
   4   0   6     1158.79     1207.15     43.34 o 
   6   0   6     1170.52     1239.57     25.35 o 
   8   0   6       68.74       63.21      4.75 o 
  10   0   6      858.82      818.56     28.75 o 
  12   0   6      326.41      351.32     32.99 o 
 -13   1   6      214.10      215.57     14.50 o 
 -11   1   6      377.76      369.27     14.86 o 
  -9   1   6     1229.44     1245.11     28.43 o 
  -7   1   6      140.60      145.35      5.63 o 
  -5   1   6     1799.09     1880.32     29.12 o 
  -3   1   6     1972.44     2154.17     23.82 o 
  -1   1   6     4859.40     4899.79     81.47 o 
   1   1   6     1147.37     1040.78     20.84 o 
   3   1   6     6269.50     6341.97    106.96 o 
   5   1   6     1714.15     1726.05     31.38 o 
   7   1   6        7.89       27.49      5.38 o 
   9   1   6      856.88      887.04     22.83 o 
  11   1   6      151.69      151.77     13.08 o 
  13   1   6       24.86        6.31     23.93 o 
 -14   2   6        0.88       -4.46      5.42 o 
 -12   2   6       12.17        8.68      5.84 o 
 -10   2   6      262.62      282.65     13.08 o 
  -8   2   6       29.80       38.21      3.36 o 
  -6   2   6       97.60      105.75      5.09 o 
  -4   2   6      360.56      402.03      7.08 o 
  -2   2   6      122.86      142.23      4.40 o 
   0   2   6      811.29      756.34     31.69 o 
   2   2   6      118.96      102.11      7.24 o 
   4   2   6        0.56        1.26      2.27 o 
   6   2   6      237.96      255.45      8.75 o 
   8   2   6       35.72       47.39      5.76 o 
  10   2   6       11.47        7.21      3.81 o 
  12   2   6        0.52        2.99     12.31 o 
 -13   3   6      147.18      201.02     13.81 o 
 -11   3   6      584.75      610.33     21.31 o 
  -9   3   6     1852.20     1769.39     38.28 o 
  -7   3   6      169.40      180.82      5.25 o 
  -5   3   6     1912.29     2133.34     29.95 o 
  -3   3   6      734.90      800.86     11.67 o 
  -1   3   6      887.11      832.99      9.86 o 
   1   3   6     2999.71     3154.53     39.06 o 
   3   3   6     5309.31     5267.66     66.46 o 
   5   3   6      282.78      295.71     19.61 o 
   7   3   6      773.78      808.59     16.31 o 
   9   3   6      286.94      274.66      9.77 o 
  11   3   6       92.41      101.94      8.52 o 
  13   3   6       51.44       43.56     28.81 o 
 -12   4   6      867.21      841.24     26.87 o 
 -10   4   6      297.59      305.07     13.61 o 
  -8   4   6      311.01      291.19      8.29 o 
  -6   4   6     1254.87     1311.15     18.63 o 
  -4   4   6     3516.49     3536.98     41.16 o 
  -2   4   6     7166.01     7534.90     78.07 o 
   0   4   6     1390.90     1319.65     29.87 o 
   2   4   6     3578.31     3777.60     49.07 o 
   4   4   6     2391.49     2318.11     34.43 o 
   6   4   6      767.54      739.44     15.49 o 
   8   4   6      160.17      162.57      8.08 o 
  10   4   6      828.73      806.71     20.84 o 
  12   4   6      180.61      167.18     16.90 o 
 -13   5   6      194.50      173.56     12.26 o 
 -11   5   6      153.52      168.96     10.41 o 
  -9   5   6        2.95        5.82      4.23 o 
  -7   5   6        3.10        6.84      2.40 o 
  -5   5   6      657.44      721.82     12.14 o 
  -3   5   6     2303.89     2299.27     27.86 o 
  -1   5   6     3790.47     3890.84     40.10 o 
   1   5   6     1114.01     1140.71     17.62 o 
   3   5   6      152.84      139.78      9.22 o 
   5   5   6      365.00      340.69      9.05 o 
   7   5   6       84.16       77.02      5.74 o 
   9   5   6      445.01      441.61     12.88 o 
  11   5   6       62.01       75.81      8.13 o 
 -12   6   6        8.94       13.73      5.67 o 
 -10   6   6       92.41       83.69     13.36 o 
  -8   6   6       84.94       90.60      6.55 o 
  -6   6   6      233.12      204.23      7.20 o 
  -4   6   6      583.86      550.70      9.65 o 
  -2   6   6      164.94      183.29      7.27 o 
   0   6   6      272.93      283.49      9.00 o 
   2   6   6       15.21       23.86      2.68 o 
   4   6   6       23.90       25.45      3.64 o 
   6   6   6       13.52       13.32      3.41 o 
   8   6   6       13.95       19.98      3.56 o 
  10   6   6       56.38       45.72      5.50 o 
  12   6   6        8.79       11.62     13.48 o 
 -11   7   6      460.54      471.62     24.33 o 
  -9   7   6      180.42      181.77      8.35 o 
  -7   7   6       23.43       26.57      5.17 o 
  -5   7   6     1415.27     1344.07     20.18 o 
  -3   7   6     4944.24     4866.64     70.20 o 
  -1   7   6      561.57      578.59     12.22 o 
   1   7   6     1996.65     1994.66     38.97 o 
   3   7   6     1542.48     1417.96     22.92 o 
   5   7   6       13.40       16.79      4.94 o 
   7   7   6      265.18      259.07      9.56 o 
   9   7   6      285.20      283.25     11.92 o 
  11   7   6      144.43      120.37     12.07 o 
 -10   8   6      449.12      458.49     22.44 o 
  -8   8   6      380.70      375.62     14.11 o 
  -6   8   6       93.67       92.30      7.22 o 
  -4   8   6      817.43      873.13     17.84 o 
  -2   8   6      577.09      602.00     15.73 o 
   0   8   6     1118.93     1068.75     19.21 o 
   2   8   6     1020.05     1033.42     23.48 o 
   4   8   6      992.10      918.60     22.94 o 
   6   8   6      116.97      108.31      7.57 o 
   8   8   6      161.56      165.66     10.72 o 
  10   8   6      110.57      109.91     11.98 o 
 -11   9   6       53.02       31.91      9.70 o 
  -9   9   6       58.58       35.11     10.47 o 
  -7   9   6       62.34       81.99      6.42 o 
  -5   9   6       26.77       31.15      6.14 o 
  -3   9   6        2.58        6.51      3.59 o 
  -1   9   6       50.80       44.05      4.36 o 
   1   9   6      388.43      371.88     14.56 o 
   3   9   6       20.23       35.82      8.80 o 
   5   9   6       48.26       55.64      7.07 o 
   7   9   6        4.16       10.53      4.87 o 
   9   9   6        6.45        1.93      5.57 o 
 -10  10   6      138.00      109.35     11.62 o 
  -8  10   6       29.73       43.67      7.11 o 
  -6  10   6      149.35      158.67      8.51 o 
  -4  10   6      351.44      320.68     10.73 o 
  -2  10   6       15.34       20.46      4.50 o 
   0  10   6      372.47      386.76     15.76 o 
   2  10   6      168.25      168.46     14.56 o 
   4  10   6      272.01      228.66     15.35 o 
   6  10   6      108.75      107.82      8.47 o 
   8  10   6       88.69       99.83     11.60 o 
  -9  11   6      220.42      220.05     15.52 o 
  -7  11   6      114.13      105.28      9.44 o 
  -5  11   6      104.32      120.60     11.36 o 
  -3  11   6     1188.14     1170.49     27.64 o 
  -1  11   6      216.65      222.17     11.54 o 
   1  11   6     1263.92     1265.15     34.78 o 
   3  11   6      862.55      890.58     28.00 o 
   5  11   6       75.80       80.90      8.06 o 
   7  11   6       67.07       77.65     10.06 o 
  -6  12   6       56.95       73.42      8.63 o 
  -4  12   6      454.48      429.50     15.49 o 
  -2  12   6       93.51      131.62     11.23 o 
   0  12   6      596.55      566.02     19.96 o 
   2  12   6      368.93      358.25     14.77 o 
   4  12   6      143.40      139.86     12.01 o 
   6  12   6        8.25        7.60      5.78 o 
  -5  13   6        0.02        4.49      6.52 o 
  -3  13   6       17.17       20.24      8.34 o 
  -1  13   6        1.21        6.58      6.86 o 
   1  13   6        0.87       12.77      8.03 o 
   3  13   6        2.82        4.80      5.73 o 
   5  13   6        0.36       14.22      7.31 o 
  -2  14   6       55.66       62.26     11.61 o 
   0  14   6       86.44      101.29     13.58 o 
   2  14   6       70.25       98.12     12.10 o 
 -13   1   7      217.01      229.77     17.97 o 
 -11   1   7      120.50      126.72     11.96 o 
  -9   1   7      989.80      972.76     24.61 o 
  -7   1   7      791.37      786.10     13.50 o 
  -5   1   7     1639.82     1663.25     23.16 o 
  -3   1   7      665.91      696.94     10.69 o 
  -1   1   7       18.69        9.32      2.93 o 
   1   1   7     2892.71     3048.54     39.92 o 
   3   1   7     6445.80     6581.73     82.11 o 
   5   1   7      895.23      919.55     22.57 o 
   7   1   7       77.94       84.39      6.15 o 
   9   1   7      206.02      206.20     12.21 o 
  11   1   7       34.46       37.21      5.80 o 
 -12   2   7      569.01      604.55     23.78 o 
 -10   2   7     1304.93     1296.85     31.38 o 
  -8   2   7      517.55      489.83     27.41 o 
  -6   2   7     3491.50     3347.49    149.84 o 
  -4   2   7     1086.75     1074.08     15.72 o 
  -2   2   7     1907.73     1856.38     21.78 o 
   0   2   7      328.28      294.84      9.16 o 
   2   2   7     5813.22     5826.19    111.66 o 
   4   2   7     2416.89     2432.27     39.96 o 
   6   2   7      526.97      547.09     19.81 o 
   8   2   7      767.70      763.36     28.93 o 
  10   2   7      217.86      205.32     10.33 o 
  12   2   7       45.61       44.42     11.63 o 
 -13   3   7      280.66      278.09     15.59 o 
 -11   3   7      382.80      398.80     17.47 o 
  -9   3   7      760.70      752.37     20.83 o 
  -7   3   7        4.94       11.97      5.75 o 
  -5   3   7        4.17       10.33      5.44 o 
  -3   3   7     1567.63     1654.67     21.71 o 
  -1   3   7      712.65      705.87     14.83 o 
   1   3   7     1634.05     1674.30     31.60 o 
   3   3   7      208.03      248.85      8.72 o 
   5   3   7      249.92      240.65      9.72 o 
   7   3   7       14.06       29.00     11.31 o 
   9   3   7      309.92      328.83     10.81 o 
  11   3   7       42.28       58.56     14.46 o 
 -12   4   7        2.81       18.74      9.30 o 
 -10   4   7       20.47       45.83     10.06 o 
  -8   4   7        5.85       19.73      5.45 o 
  -6   4   7     1711.59     1652.80     52.05 o 
  -4   4   7      619.88      601.82     10.82 o 
  -2   4   7      158.07      159.82      4.67 o 
   0   4   7       35.08       28.02      3.11 o 
   2   4   7      100.47      127.87      5.76 o 
   4   4   7        0.39       13.41      6.91 o 
   6   4   7     1384.88     1381.07     26.07 o 
   8   4   7        0.35       -1.87      3.27 o 
  10   4   7       56.56       53.14      5.90 o 
  12   4   7        2.67        8.75     13.71 o 
 -11   5   7      910.30      930.01     30.07 o 
  -9   5   7      945.24      918.45     24.16 o 
  -7   5   7       32.61       42.87      5.52 o 
  -5   5   7      746.87      723.78     12.85 o 
  -3   5   7     2267.86     2223.85     28.36 o 
  -1   5   7     2436.65     2321.22     39.96 o 
   1   5   7     2413.60     2522.35     38.11 o 
   3   5   7     3873.39     3859.48     58.10 o 
   5   5   7      196.28      225.26     11.86 o 
   7   5   7      278.72      301.94     11.79 o 
   9   5   7      523.15      530.88     16.15 o 
  11   5   7      108.79      121.58     18.91 o 
 -12   6   7      844.02      791.82     32.94 o 
 -10   6   7      999.90      941.84     29.11 o 
  -8   6   7      259.03      242.55      8.40 o 
  -6   6   7      171.05      168.93      9.46 o 
  -4   6   7      531.22      493.53     11.05 o 
  -2   6   7     1529.78     1500.13     19.47 o 
   0   6   7     5647.21     5652.60     78.65 o 
   2   6   7     3634.81     3762.18     54.99 o 
   4   6   7      949.92      904.76     17.23 o 
   6   6   7      342.87      359.38     11.40 o 
   8   6   7      229.84      248.57      9.30 o 
  10   6   7       79.47       84.39      7.27 o 
 -11   7   7       47.34       36.39      9.53 o 
  -9   7   7      205.45      188.36     13.74 o 
  -7   7   7      257.31      257.41      9.26 o 
  -5   7   7      141.51      152.60      7.27 o 
  -3   7   7      415.82      377.16     10.71 o 
  -1   7   7       63.72       79.27      9.19 o 
   1   7   7      405.34      391.83     12.34 o 
   3   7   7      393.53      403.81     14.64 o 
   5   7   7      405.19      423.21     20.51 o 
   7   7   7       11.66        4.55      3.92 o 
   9   7   7      142.79      163.80     11.54 o 
 -10   8   7      167.25      152.82     14.39 o 
  -8   8   7        2.59        6.99      4.37 o 
  -6   8   7        3.23        3.37      3.45 o 
  -4   8   7      157.35      165.48      8.82 o 
  -2   8   7       78.44       77.12      5.44 o 
   0   8   7      964.93      934.48     23.41 o 
   2   8   7      483.14      522.90     17.60 o 
   4   8   7        9.58       21.80      7.64 o 
   6   8   7       91.09       74.70      8.05 o 
   8   8   7        2.22       -1.28      4.62 o 
  10   8   7       79.43       77.88     11.25 o 
  -9   9   7      275.83      277.35     17.57 o 
  -7   9   7      465.32      472.61     17.40 o 
  -5   9   7      821.10      830.81     21.65 o 
  -3   9   7      285.55      300.26      9.39 o 
  -1   9   7      366.40      364.09     13.66 o 
   1   9   7      658.60      641.00     17.74 o 
   3   9   7     1002.42      946.28     27.17 o 
   5   9   7      336.01      336.23     15.23 o 
   7   9   7      280.55      240.56     12.73 o 
   9   9   7      138.78      135.62     13.35 o 
  -8  10   7      235.42      223.26     18.51 o 
  -6  10   7      285.72      264.76     12.26 o 
  -4  10   7      796.45      756.84     20.02 o 
  -2  10   7        3.75       15.24      5.57 o 
   0  10   7      604.97      609.30     26.18 o 
   2  10   7      827.86      771.57     29.80 o 
   4  10   7      540.22      555.50     20.75 o 
   6  10   7      192.51      209.77     13.26 o 
   8  10   7      123.43      128.21     11.35 o 
  -7  11   7        3.85        6.81      8.05 o 
  -5  11   7        5.33        3.94      7.83 o 
  -3  11   7        9.41       40.43      9.79 o 
  -1  11   7       71.32       76.84      8.17 o 
   1  11   7      151.55      150.46     10.60 o 
   3  11   7       23.85       26.46      6.94 o 
   5  11   7       47.56       44.06      8.29 o 
   7  11   7       10.86       13.21      6.03 o 
  -6  12   7       91.77       90.89     11.14 o 
  -4  12   7      105.58      119.03     18.45 o 
  -2  12   7        1.83       -3.32      5.53 o 
   0  12   7      125.45      127.17     11.49 o 
   2  12   7       97.03      106.19     14.15 o 
   4  12   7       83.03       73.49      8.64 o 
  -3  13   7      102.25      133.46     14.45 o 
  -1  13   7       89.30       80.35     12.40 o 
   1  13   7      205.15      195.56     17.50 o 
   3  13   7      257.47      251.78     19.69 o 
 -12   0   8      462.04      465.32     28.74 o 
 -10   0   8     1631.76     1620.48     58.83 o 
  -8   0   8       96.71      126.21     11.71 o 
  -6   0   8     2815.06     2644.68    176.67 o 
  -4   0   8     3521.89     3657.46     67.25 o 
  -2   0   8     1168.12     1122.12     24.72 o 
   0   0   8     1522.41     1440.63     24.29 o 
   2   0   8     3203.63     3214.94     81.44 o 
   4   0   8     1725.29     1747.46     51.44 o 
   6   0   8     2066.99     2040.19     68.31 o 
   8   0   8     1169.68     1248.26     46.16 o 
  10   0   8      141.47      131.83     21.14 o 
 -13   1   8      129.89      135.27     12.71 o 
 -11   1   8      312.40      305.80     17.64 o 
  -9   1   8      548.22      550.46     18.66 o 
  -7   1   8      737.32      701.06     16.42 o 
  -5   1   8     1028.27     1043.81     16.63 o 
  -3   1   8     2117.93     2175.07     28.78 o 
  -1   1   8       77.46       97.65      9.21 o 
   1   1   8     1534.95     1566.17     26.89 o 
   3   1   8     1798.78     1793.96     27.12 o 
   5   1   8      145.15      162.34      8.97 o 
   7   1   8      912.87      927.47     24.18 o 
   9   1   8      296.91      318.93     14.52 o 
  11   1   8       34.89       44.96     12.88 o 
 -12   2   8       37.02       68.89      8.56 o 
 -10   2   8        0.41       -2.79      4.96 o 
  -8   2   8      269.89      253.36     11.82 o 
  -6   2   8       32.63       52.74      6.53 o 
  -4   2   8      161.58      195.99      6.11 o 
  -2   2   8      227.22      209.68      5.35 o 
   0   2   8      211.40      240.64      8.91 o 
   2   2   8        2.67        8.04      6.41 o 
   4   2   8       80.45       75.35      4.89 o 
   6   2   8      154.95      157.19      6.92 o 
   8   2   8       11.24       10.87      6.71 o 
  10   2   8        2.25       -1.55      4.20 o 
 -11   3   8      287.74      292.90     15.67 o 
  -9   3   8      330.79      375.40     13.28 o 
  -7   3   8      829.87      854.46     16.05 o 
  -5   3   8     1579.89     1573.72     24.03 o 
  -3   3   8     1790.91     1827.09     27.55 o 
  -1   3   8      944.77      950.87     16.94 o 
   1   3   8      201.03      176.91     11.47 o 
   3   3   8      533.36      505.01     16.74 o 
   5   3   8      620.82      620.44     26.90 o 
   7   3   8      455.97      431.42     16.92 o 
   9   3   8      334.16      324.57     14.84 o 
  11   3   8      102.72       97.87     10.05 o 
 -12   4   8      290.96      308.00     16.95 o 
 -10   4   8     1469.51     1476.64     39.70 o 
  -8   4   8     1005.60     1049.33     26.75 o 
  -6   4   8     2067.94     1923.73     70.29 o 
  -4   4   8      748.53      742.22     13.14 o 
  -2   4   8       36.92       34.96      4.43 o 
   0   4   8     1858.87     1795.90     28.89 o 
   2   4   8     4778.52     5064.31     76.97 o 
   4   4   8      973.95     1014.97     20.40 o 
   6   4   8      348.66      317.84     10.42 o 
   8   4   8      636.33      654.89     18.40 o 
  10   4   8       52.67       51.08      7.28 o 
 -11   5   8      195.21      216.05     15.30 o 
  -9   5   8      565.44      522.41     18.62 o 
  -7   5   8      577.36      526.29     11.81 o 
  -5   5   8       10.58        9.94      4.70 o 
  -3   5   8        6.81        6.12      2.58 o 
  -1   5   8       44.01       51.85      6.25 o 
   1   5   8     1684.56     1714.03     29.75 o 
   3   5   8     1652.62     1631.92     30.03 o 
   5   5   8      209.24      238.49      9.15 o 
   7   5   8      152.38      149.41      8.40 o 
   9   5   8        2.31        2.77      5.37 o 
 -10   6   8      103.50      129.03     11.52 o 
  -8   6   8       59.75       71.53      6.79 o 
  -6   6   8      289.82      310.06     11.90 o 
  -4   6   8      172.95      166.20      7.20 o 
  -2   6   8       12.15       15.74      2.77 o 
   0   6   8       46.92       42.54      5.88 o 
   2   6   8      977.51      937.90     19.31 o 
   4   6   8        1.14        5.33      3.43 o 
   6   6   8      147.83      136.82      8.06 o 
   8   6   8       35.42       44.11      6.18 o 
  10   6   8       18.98       14.47      7.17 o 
 -11   7   8      259.95      279.30     19.66 o 
  -9   7   8      623.50      604.14     24.13 o 
  -7   7   8      967.54      816.09    116.89 o 
  -5   7   8      516.52      506.76     13.59 o 
  -3   7   8       79.44       69.19      6.19 o 
  -1   7   8      457.75      435.86     16.84 o 
   1   7   8     1168.53     1163.80     33.47 o 
   3   7   8     1361.63     1405.35     34.19 o 
   5   7   8      706.19      697.96     21.34 o 
   7   7   8       33.28       53.68     12.61 o 
   9   7   8      111.64      114.45     12.74 o 
 -10   8   8      119.39      113.66     12.99 o 
  -8   8   8      298.04      302.36     19.57 o 
  -6   8   8      669.11      655.71     17.33 o 
  -4   8   8     1155.33     1101.99     28.46 o 
  -2   8   8       72.36       82.45      7.03 o 
   0   8   8      309.83      341.02     13.42 o 
   2   8   8      286.24      288.41     13.95 o 
   4   8   8      286.13      290.27     17.44 o 
   6   8   8      182.28      178.77     12.77 o 
   8   8   8      340.72      314.88     16.12 o 
  -9   9   8        0.94       14.36     10.17 o 
  -7   9   8       10.37       10.92      7.31 o 
  -5   9   8       85.73       76.65      8.35 o 
  -3   9   8      122.49      127.33     11.67 o 
  -1   9   8        3.01        3.11      4.93 o 
   1   9   8        1.29       12.19      5.00 o 
   3   9   8       14.24       25.14      8.53 o 
   5   9   8       29.34       26.15     11.60 o 
   7   9   8       85.74      105.00     11.60 o 
  -8  10   8       55.03       85.27     42.75 o 
  -6  10   8      312.24      300.53     19.18 o 
  -4  10   8      186.30      216.40     12.22 o 
  -2  10   8       88.96       92.84      9.14 o 
   0  10   8      111.69      118.54     12.81 o 
   2  10   8      126.44      130.72     10.70 o 
   4  10   8        7.43        3.64      4.43 o 
   6  10   8      136.57      128.07     14.97 o 
  -7  11   8      173.06      179.94     15.65 o 
  -5  11   8      479.50      438.30     19.92 o 
  -3  11   8      166.35      204.77     13.20 o 
  -1  11   8      280.46      300.28     15.78 o 
   1  11   8      203.96      224.98     14.24 o 
   3  11   8      263.96      282.44     16.08 o 
   5  11   8      271.06      251.19     14.48 o 
  -4  12   8       53.31       58.90      9.13 o 
  -2  12   8       70.79       72.25     10.80 o 
   0  12   8      166.12      138.66     12.44 o 
   2  12   8      128.10      112.70     11.35 o 
 -11   1   9      477.86      465.00     18.91 o 
  -9   1   9      355.89      366.56     15.44 o 
  -7   1   9      943.10      949.55     24.44 o 
  -5   1   9      274.85      297.21      8.57 o 
  -3   1   9      123.73      154.98      5.17 o 
  -1   1   9     1457.74     1441.65     33.60 o 
   1   1   9     1302.32     1331.54     22.77 o 
   3   1   9      214.16      206.71     10.01 o 
   5   1   9      158.26      172.74     12.04 o 
   7   1   9      445.77      450.57     18.18 o 
   9   1   9      190.03      194.26     12.47 o 
 -12   2   9      189.26      189.72     16.90 o 
 -10   2   9      726.00      733.94     25.31 o 
  -8   2   9      424.46      425.70     15.49 o 
  -6   2   9     1961.10     2071.36     33.17 o 
  -4   2   9     2198.72     2284.43     34.14 o 
  -2   2   9      343.41      353.13     11.13 o 
   0   2   9     1574.82     1624.67     38.10 o 
   2   2   9     1935.79     1963.07     45.62 o 
   4   2   9        6.89       14.66      6.18 o 
   6   2   9      836.93      826.84     23.33 o 
   8   2   9      503.44      520.91     19.85 o 
  10   2   9      160.04      153.36     17.10 o 
 -11   3   9       53.45       49.02      7.65 o 
  -9   3   9       33.13       66.09     11.60 o 
  -7   3   9      880.53      923.44     20.85 o 
  -5   3   9     1957.57     1927.33     34.05 o 
  -3   3   9      146.11      153.74      7.56 o 
  -1   3   9       18.30       22.43      4.43 o 
   1   3   9        3.17       26.00     14.95 o 
   3   3   9      362.77      333.02     12.20 o 
   5   3   9      270.91      280.42     10.68 o 
   7   3   9      419.21      414.71     16.03 o 
   9   3   9        4.88       10.15     13.33 o 
 -10   4   9       69.13       66.91      7.64 o 
  -8   4   9        0.35        3.50      4.83 o 
  -6   4   9       80.35      104.57      6.65 o 
  -4   4   9       41.80       52.41      5.51 o 
  -2   4   9     1334.85     1291.64     27.21 o 
   0   4   9      163.92      171.03      7.12 o 
   2   4   9      297.33      327.13     11.02 o 
   4   4   9        4.90        8.87      5.69 o 
   6   4   9        9.06       25.58      6.78 o 
   8   4   9       22.96       21.49      5.63 o 
  10   4   9       66.53       66.95      7.99 o 
 -11   5   9       57.06       24.95      8.51 o 
  -9   5   9      190.31      214.53     12.32 o 
  -7   5   9     1788.07     1786.22     35.61 o 
  -5   5   9     1988.93     1856.34     33.77 o 
  -3   5   9      383.93      371.59     11.02 o 
  -1   5   9      185.34      174.40      7.62 o 
   1   5   9      589.72      611.54     15.16 o 
   3   5   9      555.10      551.41     14.85 o 
   5   5   9      995.82      967.53     22.25 o 
   7   5   9      490.56      497.25     18.99 o 
   9   5   9      165.69      178.35     14.35 o 
 -10   6   9      146.81      127.04     12.90 o 
  -8   6   9      731.28      688.71     26.12 o 
  -6   6   9     1814.18     1723.13     30.32 o 
  -4   6   9     1511.10     1400.32     28.63 o 
  -2   6   9       46.19       64.03      7.78 o 
   0   6   9      136.80      132.40      8.92 o 
   2   6   9      562.66      539.52     14.31 o 
   4   6   9     1089.22     1105.26     23.94 o 
   6   6   9      759.79      776.60     21.49 o 
   8   6   9      388.94      406.62     22.34 o 
  -9   7   9       27.04       20.54     14.48 o 
  -7   7   9       35.46       30.06      6.30 o 
  -5   7   9      261.83      268.59     12.97 o 
  -3   7   9       80.22       68.43      7.01 o 
  -1   7   9      318.58      310.03     13.90 o 
   1   7   9      231.65      224.59     11.46 o 
   3   7   9       29.28       36.82      5.35 o 
   5   7   9       12.88        6.59      5.08 o 
   7   7   9      202.64      195.11     14.36 o 
  -8   8   9       27.86       31.92     14.41 o 
  -6   8   9      482.37      470.57     16.43 o 
  -4   8   9       69.25       84.59      9.66 o 
  -2   8   9       31.72       62.13      8.12 o 
   0   8   9       57.25       59.91      7.90 o 
   2   8   9      211.22      200.89     11.39 o 
   4   8   9      107.34      114.57     12.68 o 
   6   8   9       80.44       75.21      8.61 o 
  -7   9   9      389.19      360.51     19.31 o 
  -5   9   9      428.69      417.55     16.97 o 
  -3   9   9      463.79      492.91     19.93 o 
  -1   9   9      558.13      519.84     20.81 o 
   1   9   9      309.54      326.63     16.42 o 
   3   9   9      102.62      106.40     11.13 o 
   5   9   9      251.10      257.74     15.23 o 
  -6  10   9      237.05      216.46     31.90 o 
  -4  10   9      163.51      123.65      9.60 o 
  -2  10   9      204.01      182.36     11.87 o 
   0  10   9      417.25      427.80     19.86 o 
   2  10   9      135.85      171.41     16.23 o 
   4  10   9      127.05      153.75     12.95 o 
  -5  11   9       10.70        3.82      7.20 o 
  -3  11   9        3.21       24.73     12.44 o 
  -1  11   9        0.14        3.35      6.19 o 
   1  11   9        4.68        9.84      5.99 o 
   3  11   9       38.77       58.15     14.49 o 
 -10   0  10      226.01      220.86     18.64 o 
  -8   0  10     1065.57     1090.99     42.05 o 
  -6   0  10     2930.35     2736.22     84.22 o 
  -4   0  10      749.04      707.13     20.62 o 
  -2   0  10      692.98      690.87     29.51 o 
   0   0  10      398.87      420.70     22.36 o 
   2   0  10     2073.18     2173.40     69.80 o 
   4   0  10      382.31      412.67     27.88 o 
   6   0  10      766.26      740.22     31.49 o 
   8   0  10      136.38      131.30     15.61 o 
 -11   1  10      105.12       91.11     13.49 o 
  -9   1  10       32.02       47.96     14.92 o 
  -7   1  10      697.86      651.64     17.12 o 
  -5   1  10     1189.93     1115.70     20.71 o 
  -3   1  10      100.78       91.67      7.59 o 
  -1   1  10     1278.10     1173.39     21.18 o 
   1   1  10      861.53      904.05     23.90 o 
   3   1  10       21.80       40.43      7.24 o 
   5   1  10      442.19      450.49     16.22 o 
   7   1  10      209.71      239.90     13.78 o 
   9   1  10       57.13       57.76      7.66 o 
 -10   2  10       32.27       40.37      9.26 o 
  -8   2  10       73.99      126.43     35.36 o 
  -6   2  10      137.22      133.72      7.34 o 
  -4   2  10       64.08       54.10      4.13 o 
  -2   2  10      167.05      160.84     14.14 o 
   0   2  10       19.95       17.84      3.86 o 
   2   2  10      164.74      180.68     14.35 o 
   4   2  10       28.84       29.21      4.85 o 
   6   2  10        0.35        2.69      5.98 o 
   8   2  10        3.50        0.81      5.14 o 
  -9   3  10       58.07       64.86      8.79 o 
  -7   3  10      932.43      944.37     22.53 o 
  -5   3  10      635.22      606.18     17.25 o 
  -3   3  10      336.34      359.03     13.36 o 
  -1   3  10      690.79      712.35     17.21 o 
   1   3  10     1160.62     1150.63     24.08 o 
   3   3  10      168.08      178.51     10.42 o 
   5   3  10      238.27      238.07     12.75 o 
   7   3  10       83.25       81.27      8.44 o 
   9   3  10       75.82       67.08      8.36 o 
 -10   4  10       62.74       64.41      8.50 o 
  -8   4  10      243.54      226.93     12.11 o 
  -6   4  10     1073.36     1093.60     22.00 o 
  -4   4  10     1312.97     1299.30     26.84 o 
  -2   4  10     1866.31     1761.33     34.06 o 
   0   4  10      743.89      712.99     17.02 o 
   2   4  10      163.04      165.39      8.66 o 
   4   4  10       15.43       37.43      6.33 o 
   6   4  10      665.11      639.75     21.42 o 
   8   4  10      339.61      330.55     18.85 o 
  -9   5  10       35.27       31.80     11.05 o 
  -7   5  10      110.33       89.68      8.26 o 
  -5   5  10      831.47      713.44     22.20 o 
  -3   5  10      131.43      133.50      7.58 o 
  -1   5  10      557.69      520.91     15.44 o 
   1   5  10        2.54        4.03      3.95 o 
   3   5  10        5.63        4.07      3.54 o 
   5   5  10      124.58      131.88     11.17 o 
   7   5  10      221.02      229.77     13.65 o 
  -8   6  10        0.52       -4.18      8.21 o 
  -6   6  10       57.90       66.56      7.05 o 
  -4   6  10      150.70      169.39     10.10 o 
  -2   6  10      193.10      190.65     12.14 o 
   0   6  10        7.74        3.38      5.77 o 
   2   6  10        7.02       43.53      8.18 o 
   4   6  10        3.10        1.70      4.42 o 
   6   6  10        4.80        0.66      6.07 o 
  -7   7  10      448.92      476.78     23.74 o 
  -5   7  10      509.32      541.43     20.31 o 
  -3   7  10      731.51      767.43     25.14 o 
  -1   7  10      432.72      440.80     17.26 o 
   1   7  10      129.00      144.43     10.77 o 
   3   7  10        3.08        2.12      5.06 o 
   5   7  10      119.72      120.02     12.01 o 
   7   7  10      390.43      404.09     21.69 o 
  -6   8  10      282.37      295.77     19.16 o 
  -4   8  10      357.09      369.56     17.27 o 
  -2   8  10      216.63      217.16     16.23 o 
   0   8  10      528.64      471.84     22.60 o 
   2   8  10      177.67      164.27     11.10 o 
   4   8  10       90.43      107.25     14.73 o 
   6   8  10       29.58       28.76     13.90 o 
  -5   9  10       39.59       59.43     10.79 o 
  -3   9  10        0.33        2.71      5.57 o 
  -1   9  10       15.61       23.18      6.71 o 
   1   9  10        6.52        1.03      7.51 o 
   3   9  10       71.25       84.03      8.97 o 
   5   9  10        1.51      -10.92     10.92 o 
  -4  10  10       77.09       86.29     10.28 o 
  -2  10  10       91.76       92.54     12.02 o 
   0  10  10      122.14      121.46     10.16 o 
   2  10  10       80.29       89.79     10.96 o 
  -9   1  11       15.78       18.53      6.11 o 
  -7   1  11      520.07      514.43     27.70 o 
  -5   1  11      657.94      626.55     16.57 o 
  -3   1  11      902.46      884.73     25.80 o 
  -1   1  11      250.44      268.88     12.36 o 
   1   1  11      202.30      226.11     12.65 o 
   3   1  11        2.48        8.30      4.78 o 
   5   1  11      496.04      485.04     20.01 o 
   7   1  11      139.44      146.32     11.00 o 
  -8   2  11      335.78      361.27     19.17 o 
  -6   2  11      747.18      700.36     24.59 o 
  -4   2  11      160.79      179.06      8.97 o 
  -2   2  11     1936.38     1951.60     45.31 o 
   0   2  11      644.38      679.63     21.40 o 
   2   2  11      293.10      321.88     13.67 o 
   4   2  11      334.06      350.89     16.21 o 
   6   2  11      243.19      231.19     14.56 o 
   8   2  11       71.52       62.70      9.47 o 
  -9   3  11       79.16       69.97     10.77 o 
  -7   3  11      102.82      112.29     11.04 o 
  -5   3  11       42.14       58.84      7.74 o 
  -3   3  11       92.61      115.34      7.44 o 
  -1   3  11      733.83      776.03     22.96 o 
   1   3  11      554.61      560.63     20.02 o 
   3   3  11       14.31       11.65      5.70 o 
   5   3  11       22.76       32.77      9.12 o 
   7   3  11        0.70        0.10      6.91 o 
  -8   4  11       14.01       27.21     10.27 o 
  -6   4  11        6.49        3.94      4.81 o 
  -4   4  11       73.30       75.45      8.06 o 
  -2   4  11       16.02       14.09      4.53 o 
   0   4  11        6.05       19.78      6.25 o 
   2   4  11      143.33      146.64     10.06 o 
   4   4  11       44.52       49.56      7.05 o 
   6   4  11       69.98       68.53      9.10 o 
  -7   5  11      330.94      334.96     24.44 o 
  -5   5  11      247.02      250.37     13.21 o 
  -3   5  11      390.91      391.49     13.73 o 
  -1   5  11      957.30      933.51     23.77 o 
   1   5  11      983.41      966.96     28.59 o 
   3   5  11       25.18       30.22      6.57 o 
   5   5  11       81.09      101.34     12.60 o 
  -6   6  11      298.88      284.92     17.65 o 
  -4   6  11      372.65      387.42     17.28 o 
  -2   6  11      929.02      887.00     32.33 o 
   0   6  11      770.52      791.84     25.48 o 
   2   6  11      208.10      232.99     17.25 o 
   4   6  11       56.59       70.93     11.14 o 
   6   6  11       40.69       73.03     11.71 o 
  -5   7  11       84.12       74.13     12.87 o 
  -3   7  11       42.40       48.20      8.16 o 
  -1   7  11      177.91      145.86     11.77 o 
   1   7  11       23.11       47.96      9.46 o 
   3   7  11       44.06       45.33     10.25 o 
   5   7  11       82.34       58.95      9.84 o 
  -4   8  11       32.29       28.08      7.55 o 
  -2   8  11       59.36       62.12      9.17 o 
   0   8  11      172.12      188.05     13.58 o 
   2   8  11       24.74       27.38      9.38 o 
  -3   9  11      116.49      127.82     16.23 o 
  -1   9  11      314.02      316.69     17.75 o 
   1   9  11      301.55      257.60     18.69 o 
  -8   0  12      346.26      318.32     36.71 o 
  -6   0  12      208.89      159.86     23.70 o 
  -4   0  12      227.89      232.26     26.95 o 
  -2   0  12     1732.71     1632.43     62.24 o 
   0   0  12     1118.94      999.83     59.71 o 
   2   0  12      119.64      110.89     12.70 o 
   4   0  12      210.74      186.79     15.61 o 
   6   0  12      112.77      113.43     13.40 o 
  -7   1  12      211.85      181.37     16.52 o 
  -5   1  12       12.05       10.91      5.66 o 
  -3   1  12      479.84      423.89     16.65 o 
  -1   1  12      279.71      306.10     14.53 o 
   1   1  12      351.04      343.15     16.77 o 
   3   1  12      143.96      141.10     20.88 o 
   5   1  12      148.06      150.27     16.10 o 
  -8   2  12        2.83        0.34      8.80 o 
  -6   2  12        0.63        3.86      8.05 o 
  -4   2  12        2.07        9.23     11.59 o 
  -2   2  12       90.24       90.40      8.63 o 
   0   2  12       17.77       19.99      5.51 o 
   2   2  12       29.67       40.63      6.97 o 
   4   2  12       35.31       44.16      8.16 o 
   6   2  12       16.20       30.28      7.88 o 
  -7   3  12      246.36      240.89     35.09 o 
  -5   3  12       53.59       72.08      9.86 o 
  -3   3  12      328.12      325.27     14.96 o 
  -1   3  12      227.44      238.69     13.92 o 
   1   3  12      553.32      562.18     22.26 o 
   3   3  12       54.23       70.08      8.79 o 
   5   3  12      155.58      157.25     13.28 o 
  -6   4  12      188.94      235.14     33.46 o 
  -4   4  12      102.94      107.41     12.02 o 
  -2   4  12      595.01      624.05     22.88 o 
   0   4  12      563.40      582.46     22.42 o 
   2   4  12      251.80      240.90     15.44 o 
   4   4  12      442.58      389.64     19.81 o 
  -5   5  12       30.73       46.07     10.69 o 
  -3   5  12      163.43      137.14     13.94 o 
  -1   5  12      184.98      178.50     16.18 o 
   1   5  12      103.21      109.19     13.13 o 
   3   5  12      133.41      123.33     14.08 o 
  -4   6  12        1.90       21.76     14.99 o 
  -2   6  12       32.45       51.18     10.30 o 
   0   6  12       43.97       74.41     10.42 o 
   2   6  12       23.74       25.86      9.21 o 
  -3   7  12      110.01       95.56     13.84 o 
  -1   7  12      332.82      342.99     22.15 o 
   1   7  12      283.14      281.87     29.31 o 
  -5   1  13       24.67       36.77     15.80 o 
  -3   1  13      285.68      308.75     16.69 o 
  -1   1  13      132.29      156.26     12.57 o 
   1   1  13      318.56      311.35     19.25 o 
   3   1  13      133.58      152.59     13.11 o 
  -4   2  13      174.19      183.91     12.83 o 
  -2   2  13      209.02      210.69     15.38 o 
   0   2  13      357.76      349.34     15.52 o 
   2   2  13      147.91      145.82     12.54 o 
  -3   3  13       75.86       90.60     12.22 o 
  -1   3  13       62.78       46.47     10.69 o 
   1   3  13       29.85       55.42     14.92 o 
  -2   4  13       23.92       20.42      7.68 o 
   0   4  13       17.24       16.08      8.76 o 
                                                 
